# Supplementary material for: A Proposed Waterpipe Emissions Topography Protocol Reflecting Natural Environment User Behaviour
Source: Int J Environ Res Public Health. 2019 Dec 21;17(1):92. doi: 10.3390/ijerph17010092 (PMC6981362; doi:10.3390/ijerph17010092)
Supplement: Supplementary file 1 [file ijerph-17-00092-s001.zip]

Archive with 2 entries (2 files):
- TableA_InfoBySubject.xlsx
- TableB.xlsx
