# Supplementary material for: A Proposed Waterpipe Emissions Topography Protocol Reflecting Natural Environment User Behaviour
Source: Int J Environ Res Public Health. 2019 Dec 21;17(1):92. doi: 10.3390/ijerph17010092 (PMC6981362; doi:10.3390/ijerph17010092)
Supplement: Supplementary file 1 [file ijerph-17-00092-s001.zip › TableA_InfoBySubject.xlsx]

## Sheet: Table1_InfoBySubject
Participant	Gender	Age	Race	Ethnicity	Screening Survey Hookah Usage Group	Subject Reported Session Count	Hookah Used	Coal Type	Number Coals	Shisha Flavor	Shisha Brand	Use Case	Use Case Location
[-]	[M/F]	[Years]	[-]	[-]	[-]	[-/week]	[-/session]	[-/session]	[-/session]	[-/session]	[-/session]	[-/session]	[-/session]
1	Male	25	White	Not Hispanic or Latino	Every Day	1	Own	Natural	3	Mixed Berry	Al-ghafri	Single User	Residence
2w1	Male	25	White	Not Hispanic or Latino	Some Days	1	Own	Natural	4	Mixed Berry	Al-ghafri	Two User	Residence
6	Female	22	White	Not Hispanic or Latino	Experimental	3	Own	Instant Light	2; 1; 1	Two Apple; Mint+Watermelon; Grape Mint	Mazaya	Single User	1 @Aunt and Uncle's House; 2@ Residence
8	Male	28	Asian	Not Hispanic or Latino	Some Days	6	Own (3@Large;3@New Small)	Natural	3@2; 3@1	2@Watermelon; 4@Grape+Mint	Al Fakher	5 Single User; 1 Multi-user (friends used second hose)	Residence
10	Male	23	Asian	Not Hispanic or Latino	Some Days	2	Own	Coco Nara	4	Apricot; Blue Mist	Al Fakher; Starbuzz	Multi-User	Residence
11	Male	20	White	Not Hispanic or Latino	Every Day	1	Own	Coco Nara	4	Blue Mist	Starbuzz	Multi-User	Residence
13	Male	26	Asian	Not Hispanic or Latino	Some Days	4	Own	Natural	3@1; 1@2	Citrus Mint	Starbuzz	Single User	Residence
14	Male	23	Asian	Not Hispanic or Latino	Some Days	3	Own	Natural	2	Citrus Mint	Starbuzz	Single User	Residence
15	Male	19	White	Not Hispanic or Latino	Experimental	3	Own	Instant Light	1; 2; 2	Guava	Hydro	Single User	Friend's Apt.
16	Male	23	White	Not Hispanic or Latino	Some Days	3	Own	Coco Nara	2	Two Apple	Al Fakher	Single User	Residence
17	Male	28	Asian	Not Hispanic or Latino	Some Days	2	Own	Natural	2	Grape	Starbuzz	Single User	Residence
18	Male	25	Asian	Not Hispanic or Latino	Experimental	3	Own	Natural	3; 1	Grape Mint	Al Fakher	Single User	Residence
19	Male	28	I prefer not to say	Not Hispanic or Latino	Every Day	7	Own	Natural	4; 6@1	Blueberry	Al Fakher	Single User	Residence
20	Male	31	White	Not Hispanic or Latino	Every Day	5	Own	Natural	4; 1; 1	Double Apple	Al Fakher	Single User	Residence
21	Male	25	Asian	Not Hispanic or Latino	Some Days	2	Own	Natural	2; 1	Apple Plus Mint; Double Apple	Al Fakher	Single User	Residence
22	Male	20	Black or African American	I prefer not to say	Experimental	3	Own	Instant Light; 2@Natural	2; 1; 1	Watermelon Mint; 2@Double Apple	Al Fakher	Single User	Residence
25	Female	21	Black or African American	Not Hispanic or Latino	Experimental	2	Own	N/R	3; 3	Gum Mint; Apple Mint	Al Fakher	Single User	Residence
26	Male	25	Asian	Not Hispanic or Latino	Some Days	2	Own	Natural	N/R	Paan	Afzaal	Single User	Residence
29	Female	26	Asian	Not Hispanic or Latino	Every Day	7	Own	N/R	N/R	2@Pan Masala; 2@Strawberry; Mango+Pineapple; Pan+Mint: Apple+Mint	Afzaal	Single User	Residence
30	Male	25	Asian	Not Hispanic or Latino	Every Day	5	Own	Natural	N/R	Double Apple+Pineapple; Strawberry+Pineapple; Mango+Double Apple; Tropical Storm	3@Hydro Herbal Molasses; Afzal	Single User	Residence
31	Male	19	Asian	Not Hispanic or Latino	Experimental	1	Own	Natural	N/R	Apple Martini	Kasab Tobacco	Single User	Residence
32	Female	19	White	Not Hispanic or Latino	Experimental	5 +	Own	N/R	N/R	3@Vanilla+Lavendar; White Grape+Lavendar; 4@N/R	N/R	Single User	Residence
33	Male	23	Asian	Not Hispanic or Latino	Experimental	3	Own	Natural	N/R	2@Mango; Watermelon	2@Oriento; Al Fakher	Single User	Residence
34	Male	21	White	Not Hispanic or Latino	N/R	1	Own	Natural	N/R	Apple	Al Fakher	Single User	Residence
	Female	0.181818
	Male	0.818182
	Mean Age	23.7143
