# Supplementary material for: A Proposed Waterpipe Emissions Topography Protocol Reflecting Natural Environment User Behaviour
Source: Int J Environ Res Public Health. 2019 Dec 21;17(1):92. doi: 10.3390/ijerph17010092 (PMC6981362; doi:10.3390/ijerph17010092)
Supplement: Supplementary file 1 [file ijerph-17-00092-s001.zip › TableB.xlsx]

## Sheet: Table2_TopographyBySubject
Participant	Puff Count	TAP™ Computed Session Count	TAP™/Self Report Session Count	Puff Flow Rate Mean	Puff Flow Std. Dev.	Puff Duration Mean	Puff Duration Std. Dev.	Puff Volume Mean	Puff Volume Std. Dev.	Inter-Puff Interval Mean	Inter-Puff Interval Std. Dev.	Mean Session Duration	Cumulative Session Volume Mean
[-]	[-/week]	[-/week]	[%]	[mL/s]	[mL/s]	[s]	[s]	[mL]	[mL]	[s]	[s]	[min]	[mL/session]
1	37	1	1	304.167	128.632	4.97522	3.56239	1628.85	1126.1	85.3623	180.029	54.12	60267.4
2w1	119	1	1	348.725	70.3364	5.10334	1.95216	1751.03	552.193	18.175	28.688	45.8225	208372
6	177	3	1	389.344	50.5195	2.53452	0.963015	974.048	352.048	35.4881	63.7352	40.9206	57468.8
8	323	7	1.16667	258.729	85.5733	3.9818	2.5969	1004.7	633.137	18.5237	49.3983	21.6948	46359.5
10	210	2	1	321.589	106.366	3.36405	1.52478	1059.93	417.719	12.2255	15.7687	26.9967	111293
11	47	1	1	225.329	76.1932	1.86294	1.27186	455.312	398.585	25.7167	35.8095	21.1392	21399.7
13	432	4	1	279.744	63.3049	3.27059	1.75349	877.731	404.611	25.8792	47.8083	51.9765	94794.9
14	199	3	1	214.453	66.4207	3.55659	0.923493	754.492	263.867	31.2787	54.2138	54	50048
15	242	3	1	189.786	61.7289	2.70532	1.87626	540.082	405.992	20.6632	18.0987	31.0222	43566.6
16	137	3	1	262.134	55.544	5.80288	1.49539	1506.14	386.262	20.5979	17.7911	25.8677	68780.3
17	278	1	0.5	277.196	68.4403	3.17092	1.85189	830.674	402.405	10.0716	12.04	61.1663	230927
18	172	2	0.666667	313.599	87.4042	2.82629	1.09254	927.087	466.224	28.2933	116.535	44.1462	79729.5
19	2031	7	1	81.8597	12.4567	3.40799	0.918345	277.912	81.3131	8.12727	6.58325	56.9462	80634.1
20	280	3	0.6	221.94	40.8566	3.70546	1.68486	858.745	440.793	34.3116	51.3209	58.4758	80149.6
21	216	2	1	243.468	86.8744	4.28363	1.40059	1024.6	436.784	18.4388	19.7863	40.5312	110657
22	319	3	1	199.6	60.902	3.92063	1.40709	756.673	273.575	25.6412	42.3439	31.4685	80459.6
25	295	2	1	236.995	88.6232	2.67559	1.18116	645.555	324.652	9.47567	18.2613	29.6869	95219.3
26	127	2	1	280.47	70.6103	3.2886	1.08176	934.671	419.704	19.3509	51.2548	23.6123	59351.6
29	930	7	1	132.911	33.6138	3.55796	1.48379	473.853	229.763	18.2586	26.2156	55.2565	62954.8
30	556	4	0.8	120.268	50.6829	3.25083	1.51715	408.803	259.788	22.1123	36.5695	58.3269	56823.6
31	70	1	1	332.779	89.2129	2.85969	1.4357	918.476	383.758	11.9702	10.7326	17.0688	64293.3
32	142	8	1.6	129.812	48.072	2.80926	2.25142	341.003	264.103	111.249	358.297	41.7949	6052.8
33	85	3	1	99.9253	78.3022	2.76156	2.39123	297.268	298.301	51.5436	98.5536	32.4652	8422.58
34	69	1	1	376.55	88.3627	3.35449	1.95554	1149.44	454.992	13.7785	11.4859	19.4596	79311.3
Cohort Min	37	1	0.5	81.8597	12.4567	1.86294	0.918345	277.912	81.3131	8.12727	6.58325	17.0688	6052.8
Cohort Mean	312.208	3.08333	0.972222	243.391	69.5431	3.45959	1.64887	849.878	403.195	28.1889	57.1384	39.3319	77389
Cohort Max	2031	8	1.6	389.344	128.632	5.80288	3.56239	1751.03	1126.1	111.249	358.297	61.1663	230927
Cohort Median	204.5	3	1	251.099	69.3884	3.32155	1.50627	868.238	400.495	20.6306	36.1895	40.7259	66536.8
